# Supplementary material for: Fabricating a SFMA/BAChol/PAA/ZnCl2 Hydrogel with Excellent Versatile Comprehensive Properties and Stable Sensitive Freezing-Tolerant Conductivity for Wearable Sensors
Source: Int J Mol Sci. 2024 Dec 12;25(24):13339. doi: 10.3390/ijms252413339 (PMC11728298; doi:10.3390/ijms252413339)
Supplement: Supplementary file 1 [file ijms-25-13339-s001.zip]

Archive with 1 entries (1 files):
- ijms-3334837-supplementary.pdf
